# Supplementary material for: Cereulide synthetase gene cluster from emetic Bacillus cereus: Structure and location on a mega virulence plasmid related to Bacillus anthracis toxin plasmid pXO1
Source: BMC Microbiol. 2006 Mar 2;6:20. doi: 10.1186/1471-2180-6-20 (PMC1459170; doi:10.1186/1471-2180-6-20)
Supplement: Additional File 2 — Table S2: Oligonucleotide primers used for southern hybridization and sequencing [file 1471-2180-6-20-S2.xls]

## Sheet: Tabelle1
Table S2: Oligonucleotide primers used for southern hybridization and sequencing.
Location	Function	Forward primer (5´-3´)	Reverse primer (5´-3´)	Probe source
				(probe length)
pXO1-11	Hypothetical protein	GATTCCGTTTATTCCCAC	CCATCTGGTAATATAATTTC	B.a. (406bp)
pXO1-14	Hypothetical protein	AGTAAGCAGCAGTCACCATT	CTTGTCTCTCTATCCACTTATC	B.a. (279bp)
pXO1-23	Reverse transcriptase / maturase	CCATTTCAGTTCCGCTTC	ACAGCATGGTCATTGGTAAG	B.a. (368bp)
pXO1-55	Hypothetical protein	CCATCTAAGCTCCATGCG	CTCATTTCATTCACACCTGC	B.a. (379bp)
pXO1-98	Hypothetical protein	CCTGTTTTCCTATGTGTTTCA	CAGAAAGCAGCTCCATATACT	B.a. (377bp)
pXO1-lef	Lethal factor	ATAGCATTTGTCAGGTCATCT	TGAATACAAGTTCTTCGCAA	B.a. (412bp)
pXO1-pagA	Protective antigen	GAACCTTGAACAATTAACAGAAG	ATACCAATCTGCTATCCAAG	B.a. (231bp)
pXO1-gerXC	Spore germination response	GTTGCAGTCGGTGAACCA	GAACAATCCAATACAGAAATGAC	B.a. (389bp)
pXO1-atxA	Trans-acting positive regulator	GCGGACATCTTGTTCTCTTC	GGTCGCAGATAAAACAGTCC	B.a. (346bp)
pXO1-136	cot43 (response regulator)	TCTGAAGTAACACAAGAACTCC	CGTACTCATGTAGGTTTTCTCT	B.a. (262bp)
pXO1-142	Topoisomerase 1	ATGACTCTACTCTGGCATAATG	GGATGCGATTTTATGTTGC	B.a. (230bp)
cesH	Hydrolase	CAGTGCGTTGGTTAAACCGA	CCATGACCAATTTTAGGAATGATAAC	F4810/72 (357bp)
cesP	PPant	GGTTAGCTGTTCGGAAATTG	CTTTCAGCGTCCAAATCTC	F4810/72 (360bp)
cesT	Type II Thioesterase	GAAGTGGCGAAGATTGTTGG	GATATCGCGGTGCTTCTCTTC	F4810/72 (278bp)
cesA1	NRPS (cesA1)	GTAATGGATTTAGATGCGATGCG	TACAATAAGCTGAGATGGTCATC	F4810/72 (271bp)
cesA2	NRPS (cesA2)	ACATGCAATGTTACAGGCCTTGG	GCTAACCAGCGTACCAAATCAC	F4810/72 (435bp)
cesB1	NRPS (cesB1)	CTTCGGATATTTACTGTTACG	GATACACAACTTTATCATCACGATG	F4810/72 (214bp)
cesB2a	NRPS (cesB2)	CCAATTTTCCAAGTGATGATGGG	CAATAATTGTTTCAGGCGAACGCA	F4810/72 (538bp)
cesC	ABC transporter	GTCTGATTTAGGTAGAGCAGAG	GGCTCCATGATTTCTACGTTAATAAG	F4810/72 (522bp)
16S-Probeb	16S (positive control)	GGAGGAAGGTGGGGATGACG	ATGGTGTGACGGGCGGTGTG	F4810/72 (241bp)
a) from Ehling-Schulz et al., 2005; b) from Martineau et al., 1996.
